# Supplementary material for: Review of the continental Oriental species of Lilioceris Reitter (Coleoptera, Chrysomelidae, Criocerinae) closely related to Lilioceris impressa (F.)
Source: Zookeys. 2011 Jun 10;(103):63–83. doi: 10.3897/zookeys.103.983 (PMC3131069; doi:10.3897/zookeys.103.983)
Supplement: XML Treatment for Lilioceris egena [file zookeys.103.983-treatment2.xml]

<!DOCTYPE tp:taxon-treatment
  PUBLIC "-//TaxonX//DTD Taxonomic Treatment Publishing DTD v0 20100105//EN" "tax-treatment-NSO.dtd">
<tp:taxon-treatment xmlns:tp="http://www.plazi.org/taxpub"><tp:treatment-meta><mixed-citation publication-type="journal"><person-group><name><surname>Tishechkin</surname><given-names>Alexey K.</given-names></name><name><surname>Konstantinov</surname><given-names>Alexander S.</given-names></name><name><surname>Bista</surname><given-names>Sanjay</given-names></name><name><surname>Pemberton</surname><given-names>Robert W.</given-names></name><name><surname>Center</surname><given-names>Ted D.</given-names></name></person-group><article-title>Review of the continental Oriental species of <italic>Lilioceris</italic> Reitter (Coleoptera, Chrysomelidae, Criocerinae) closely related to <italic>Lilioceris impressa</italic> (F.)</article-title><source>Zookeys</source><day>10</day><month>6</month><year>2011</year><volume>2011</volume><issue>103</issue><fpage>63</fpage><lpage>83</lpage><pub-id pub-id-type="doi">10.3897/zookeys.103.983</pub-id></mixed-citation></tp:treatment-meta><tp:nomenclature><tp:taxon-name>
                        <tp:taxon-name-part taxon-name-part-type="genus">Lilioceris</tp:taxon-name-part>
                        <tp:taxon-name-part taxon-name-part-type="genus">egena</tp:taxon-name-part>
                        <object-id xmlns:xlink="http://www.w3.org/1999/xlink" xlink:type="simple">http://species-id.net/wiki/Lilioceris_egena</object-id>
                    </tp:taxon-name><tp:taxon-authority>(Weise, 1922)</tp:taxon-authority><xref ref-type="fig" rid="F1">Figs 2</xref><xref ref-type="fig" rid="F2">9</xref><xref ref-type="fig" rid="F4">15</xref><xref ref-type="fig" rid="F5">25</xref><tp:nomenclature-citation-list><tp:nomenclature-citation><tp:taxon-name>Crioceris egena</tp:taxon-name><comment><xref ref-type="bibr" rid="B26">Weise, 1922</xref>:41 (Type locality: Fukien. Type depository, unknown).
                        </comment></tp:nomenclature-citation><tp:nomenclature-citation><tp:taxon-name>Crioceris coomani</tp:taxon-name><comment>Pic, 1928:88 (Type locality: Vietnam, Tonkin. Lectotype designated here, MNHN). New synonym</comment></tp:nomenclature-citation></tp:nomenclature-citation-list></tp:nomenclature><tp:treatment-sec sec-type="Diagnosis"><title>Diagnosis.</title><p> Occipital area without longitudinal furrow. Pronotal disc without or with few small punctures, larger punctures present only along pronotal mid-line at least in anterior half. Lateral sides of pronotum around constriction with large punctures. At least half of metepisternal disc covered with setae. Outer metasternal disc mostly free of setae. Anterior setose fringes not expanded in antero-lateral corners.</p><p>Apical elytral punctures strong. Apical elytral intervals distinctly raised. Internal sac of aedeagus with posterior part of dorsal sclerite in dorsal view more or less triangular, directed forward. Posterior part of dorsal sclerite in lateral view more or less triangular, directed forward.</p></tp:treatment-sec><tp:treatment-sec sec-type="Comments"><title>Comments.</title><p> We were not able to find type material for this species. The type specimens were not found in Berlin (HUB) nor in Hamburg (ZMUH) (Peters, personal communication, August-September 2009). There is a strong possibility that the types were destroyed in Hamburg during World War II. However, two specimens identified as <italic><tp:taxon-name>Lilioceris egena</tp:taxon-name></italic> by J. Weise himself (including a male) were available for the study, and we based our concept of the species on these specimens. However, we are reluctant to designate the neotype at this moment, since an exhaustive search in other potential depositories has not been undertaken during the preparation of this manuscript. The male holotype of <italic><tp:taxon-name>Lilioceris coomani</tp:taxon-name></italic> perfectly corresponds to males of <italic><tp:taxon-name>Lilioceris egena</tp:taxon-name></italic> as we understand it now. This species is collected feeding on <italic><tp:taxon-name>Dioscorea subclava</tp:taxon-name></italic> Prain &amp; Burkill in China.</p></tp:treatment-sec><tp:treatment-sec sec-type="Type material examined"><title>Type material examined.</title><p> <italic><tp:taxon-name>Lilioceris coomani</tp:taxon-name></italic>:Lectotype male [dissected on mounting cardboard] 1) [illegible] concave glabre; 2) 785 <italic><tp:taxon-name>Crioceris</tp:taxon-name></italic> sp.; 3) type; 4) TYPE; 5) coomani n sp; 6)Lectotype Lilioceris coomaniPic A. Tishechkin &amp; A. Konstantinov des. 2010 (MNHN); paralectotype female on the same pin with “156” written on mounting cardboard; paralectotype designation label put on the same pin.</p></tp:treatment-sec><tp:treatment-sec sec-type="Material examined"><title>Material examined.</title><p> <bold>CHINA.</bold> Kiang Li, Tengan, 2 specimens (USNM). <bold>Anhui:</bold> Taipingshien, X.1932, G. Liu, 1 specimen (USNM); <bold>Yunnan</bold>, Dali City,20.VIII.2010 (USNM). <bold>Fujian:</bold> Shaowu, Shui Pei Kai, T.C. Maa, 1 specimen (BBM); same locality and collector, but 25.III.1942, 1 specimen (USNM); without precise locality, G. Siemssen, 4.IX.1913, 2 specimens identified by J. Weise (USNM); with the same label, but 1.IV.1914, 1 specimen (USNM). <bold>Hong Kong:</bold> May 6 1940, P. K. To (1 BBM); Circa 1,600 ft, 24.IX.1937, Miss Harford. B.M. 1938-426 (1 BBM). Kieniyang Liutuan, T. C. Maa, 22.VIII.1942 (1 BBM). <bold>Sichuan:</bold> Shin Kai, 4400 feet, VIII.1922, D. C. Graham, 1 specimen (USNM); Wen-ch’uan, 4000–6000 feet, VII.1938, D. C. Graham, 1 specimen (USNM). <bold>INDIA. Assam:</bold> Darjeeling (Himalayas), 1 specimen (USNM). <bold>Karnataka:</bold> Mysore, 2 specimens (USNM). <bold>Uttarhand:</bold> Dehra<!--PageBreak--> Dun, 600 m, 18.VII.1973, G. Ekis, 2 specimens (USNM); 3 km NW Rishikesh, 10.V.1975, J. L. Petty, 1 specimen (USNM). <bold>LAOS.</bold> <bold>Vientianne Prov.</bold>, Ban Van Eue, 1–15.IX.1967, native collector, 1 specimen (BBM); Phou-kow-kuei N of Vientianne, 17.IV.1965, J. L. Gressit, 1 specimen (BBM). <bold>NEPAL.</bold> Env.of Kathmandu, Bonipa, <named-content xmlns:xlink="http://www.w3.org/1999/xlink" content-type="dwc:verbatimCoordinates" xlink:type="simple">27º40’N, 85º25’E</named-content>, 8.V.2000, A. Konstantinov, S. Lingafelter &amp; M. Volkovitch, 1 specimen (USNM); Jiri<bold>-</bold>Kathmandu road, high pass between Sikri and Kabre (Mudee), <named-content xmlns:xlink="http://www.w3.org/1999/xlink" content-type="dwc:verbatimCoordinates" xlink:type="simple">27º42’7”N, 85º56’24”E</named-content>, 2632 m, V.2000, A. Konstantinov, S. Lingafelter &amp; M. Volkovitch, 1 specimen (USNM); Tarai, env. Chitwan Park, <named-content xmlns:xlink="http://www.w3.org/1999/xlink" content-type="dwc:verbatimCoordinates" xlink:type="simple">27º28.79’N, 84º52.54’E</named-content>, 300 m, 25.IV.2000, beating, A. Konstantinov, S. Lingafelter &amp; M. Volkovitch, 1 specimen (USNM); Tarai Reg., Narayangarh, along Rapti River, <named-content xmlns:xlink="http://www.w3.org/1999/xlink" content-type="dwc:verbatimCoordinates" xlink:type="simple">27º42.31’N, 84º21.11’E</named-content>, <!--PageBreak-->beating, 26.IV.2000, A. Konstantinov, S. Lingafelter &amp; M. Volkovitch, 1 specimen (USNM). <bold>SINGAPORE.</bold> Without precise location, Coll. Baker, 19 specimens (USNM). <bold>VIETNAM.</bold> Saigon, 1 specimen (USNM); Trang Bom, 30 mi NW of Saigon, 18.VII.1932, M. Poilane, 1 specimen (USNM).</p><fig id="F2" position="float" orientation="portrait"><label>Figures 5–9.</label><caption><p>Body parts of <italic><tp:taxon-name>Lilioceris</tp:taxon-name></italic> species. <bold>5</bold> head of <italic><tp:taxon-name>Lilioceris unicolor</tp:taxon-name></italic>, frontal view <bold>6</bold> antenna of <italic><tp:taxon-name>Lilioceris cheni</tp:taxon-name></italic> <bold>7</bold> scutellum of <italic><tp:taxon-name>Lilioceris impressa;</tp:taxon-name></italic> <bold>8–9</bold> pronotum <bold>8</bold> <italic><tp:taxon-name>Lilioceris cheni</tp:taxon-name></italic> <bold>9</bold> <italic><tp:taxon-name>Lilioceris egena</tp:taxon-name></italic>.</p></caption><graphic xmlns:xlink="http://www.w3.org/1999/xlink" xlink:href="ZooKeys-103-063-g002.jpg" position="float" orientation="portrait" xlink:type="simple"/></fig></tp:treatment-sec><tp:treatment-sec><!--Section generated to contain objects referenced in tp:taxon-treatment.--><fig id="F1" position="float" orientation="portrait"><label>Figures 1–4.</label><caption><p>Heads of <italic><tp:taxon-name>Lilioceris</tp:taxon-name></italic> species, frontal view. <bold>1</bold> <italic><tp:taxon-name>Lilioceris cheni</tp:taxon-name></italic> <bold>2</bold> <italic><tp:taxon-name>Lilioceris egena</tp:taxon-name></italic> <bold>3</bold> <italic><tp:taxon-name>Lilioceris impressa</tp:taxon-name></italic> <bold>4</bold> <italic><tp:taxon-name>Lilioceris thibetana</tp:taxon-name></italic>.</p></caption><graphic xmlns:xlink="http://www.w3.org/1999/xlink" xlink:href="ZooKeys-103-063-g001.jpg" position="float" orientation="portrait" xlink:type="simple"/></fig><fig id="F4" position="float" orientation="portrait"><label>Figures 14–22.</label><caption><p>Thorax of <italic><tp:taxon-name>Lilioceris</tp:taxon-name></italic> species, <bold>14–20</bold> lateral view; <bold>21, 22</bold> elytral apex. <bold>14</bold> <italic><tp:taxon-name>Lilioceris cheni</tp:taxon-name></italic> <bold>15</bold> <italic><tp:taxon-name>Lilioceris egena</tp:taxon-name></italic> <bold>16</bold> <italic><tp:taxon-name>Lilioceris impressa</tp:taxon-name></italic> <bold>17</bold> <italic><tp:taxon-name>Lilioceris laosensis</tp:taxon-name></italic> <bold>18</bold> <italic><tp:taxon-name>Lilioceris malabarica</tp:taxon-name></italic> <bold>19</bold> <italic><tp:taxon-name>Lilioceris unicolor</tp:taxon-name></italic> <bold>20</bold> <italic><tp:taxon-name>Lilioceris yunnana</tp:taxon-name></italic> <bold>21</bold> <italic><tp:taxon-name>Lilioceris cheni</tp:taxon-name></italic> <bold>22</bold> <italic><tp:taxon-name>Lilioceris laosensis</tp:taxon-name></italic>.</p></caption><graphic xmlns:xlink="http://www.w3.org/1999/xlink" xlink:href="ZooKeys-103-063-g004.jpg" position="float" orientation="portrait" xlink:type="simple"/></fig><fig id="F5" position="float" orientation="portrait"><label>Figures 23–25.</label><caption><p>Aedeagi of <italic><tp:taxon-name>Lilioceris</tp:taxon-name></italic> species, <bold>23</bold> aedeagus in lateral view with internal sac everted <bold>24–25</bold> sclerites of internal sac. <bold>23, 24</bold> <italic><tp:taxon-name>Lilioceris cheni</tp:taxon-name></italic> (lateral, frontal and dorsal views) <bold>25</bold> <italic><tp:taxon-name>Lilioceris egena</tp:taxon-name></italic> (lateral, frontal and dorsal views).</p></caption><graphic xmlns:xlink="http://www.w3.org/1999/xlink" xlink:href="ZooKeys-103-063-g005.jpg" position="float" orientation="portrait" xlink:type="simple"/></fig></tp:treatment-sec><ref-list><ref id="B26"><mixed-citation xmlns:xlink="http://www.w3.org/1999/xlink" xlink:type="simple"><person-group><name name-style="western"><surname>Weise</surname><given-names>J</given-names></name></person-group> (<year>1922</year>)<article-title>Chrysomeliden der Indo-Malayischen Region.</article-title><source>Tijdschrift voor Entomologie</source><volume>65</volume>:<fpage>39</fpage>-<lpage>130</lpage>.</mixed-citation></ref></ref-list></tp:taxon-treatment>
