# Supplementary material for: Review of the continental Oriental species of Lilioceris Reitter (Coleoptera, Chrysomelidae, Criocerinae) closely related to Lilioceris impressa (F.)
Source: Zookeys. 2011 Jun 10;(103):63–83. doi: 10.3897/zookeys.103.983 (PMC3131069; doi:10.3897/zookeys.103.983)
Supplement: XML Treatment for Lilioceris impressa [file zookeys.103.983-treatment3.xml]

<!DOCTYPE tp:taxon-treatment
  PUBLIC "-//TaxonX//DTD Taxonomic Treatment Publishing DTD v0 20100105//EN" "tax-treatment-NSO.dtd">
<tp:taxon-treatment xmlns:tp="http://www.plazi.org/taxpub"><tp:treatment-meta><mixed-citation publication-type="journal"><person-group><name><surname>Tishechkin</surname><given-names>Alexey K.</given-names></name><name><surname>Konstantinov</surname><given-names>Alexander S.</given-names></name><name><surname>Bista</surname><given-names>Sanjay</given-names></name><name><surname>Pemberton</surname><given-names>Robert W.</given-names></name><name><surname>Center</surname><given-names>Ted D.</given-names></name></person-group><article-title>Review of the continental Oriental species of <italic>Lilioceris</italic> Reitter (Coleoptera, Chrysomelidae, Criocerinae) closely related to <italic>Lilioceris impressa</italic> (F.)</article-title><source>Zookeys</source><day>10</day><month>6</month><year>2011</year><volume>2011</volume><issue>103</issue><fpage>63</fpage><lpage>83</lpage><pub-id pub-id-type="doi">10.3897/zookeys.103.983</pub-id></mixed-citation></tp:treatment-meta><tp:nomenclature><tp:taxon-name>
                        <tp:taxon-name-part taxon-name-part-type="genus">Lilioceris</tp:taxon-name-part>
                        <tp:taxon-name-part taxon-name-part-type="species">impressa</tp:taxon-name-part>
                    <object-id xmlns:xlink="http://www.w3.org/1999/xlink" xlink:type="simple">http://species-id.net/wiki/Lilioceris_impressa</object-id>
                    </tp:taxon-name><tp:taxon-authority>(Fabricius, 1787)</tp:taxon-authority><xref ref-type="fig" rid="F1">Figs 3</xref><xref ref-type="fig" rid="F2">7</xref><xref ref-type="fig" rid="F3">10</xref><xref ref-type="fig" rid="F4">16</xref><xref ref-type="fig" rid="F6">26</xref><tp:nomenclature-citation-list><tp:nomenclature-citation><tp:taxon-name>Crioceris impressa</tp:taxon-name><comment><xref ref-type="bibr" rid="B5">Fabricius, 1787</xref>: 88 (Type locality: “Siam”. Lectotype designated here, BMNH).</comment></tp:nomenclature-citation><tp:nomenclature-citation><tp:taxon-name>Crioceris subcostata</tp:taxon-name><comment><xref ref-type="bibr" rid="B19">Pic, 1921a</xref>:2 (Type locality: China, “Shin-guey-fu”. Lectotype designated here, MNHN). New synonym</comment></tp:nomenclature-citation><tp:nomenclature-citation><tp:taxon-name>Crioceris ruficornis</tp:taxon-name><comment><xref ref-type="bibr" rid="B20">Pic, 1921b</xref>: 136 (Type locality: China, “Pe Yen Tsing (Yunnan)”. Lectotype designated here, MNHN). <xref ref-type="bibr" rid="B10">Gressitt and Kimoto 1961</xref>:59 (synonymy).</comment></tp:nomenclature-citation><tp:nomenclature-citation><tp:taxon-name>Crioceris laticornis</tp:taxon-name><comment><xref ref-type="bibr" rid="B9">Gressit 1942</xref>:300 (Type locality: Hainan, Kwantung. Type depository: unknown). New synonym</comment></tp:nomenclature-citation><tp:nomenclature-citation><tp:taxon-name>Lilioceris inflaticornis</tp:taxon-name><comment><xref ref-type="bibr" rid="B10">Gressit and Kimoto, 1961</xref>:50 (Type locality: “SE China [Kwantung, Fukien]. Type depository: CAS). New synonym</comment></tp:nomenclature-citation><tp:nomenclature-citation><tp:taxon-name>Lilioceris maai</tp:taxon-name><comment><xref ref-type="bibr" rid="B10">Gressit and Kimoto, 1961</xref>:53 (Type locality: “Ta-chu-lan, near Shaowu, NW Fukien”. Type depositary: BBM). New synonym</comment></tp:nomenclature-citation></tp:nomenclature-citation-list></tp:nomenclature><tp:treatment-sec sec-type="Diagnosis"><title>Diagnosis.</title><p> Occipital area with shallow furrow, at least with deep small fovea at midpoint. Pronotum posteriorly with single weak, regular, transverse impression. Pronotal disc with scattered larger punctures, mid-line alignment of punctures usually still evident, at least on anterior half. Lateral side of pronotum around constriction with large punctures. Outer metasternal disc only with oblique setose patch. Anterior setose fringe not expanded in antero-lateral corner. At least half of metepisternal disc covered with setae. Apical elytral punctures strong. Apical elytral intervals distinctly raised. Internal sac of aedeagus with posterior part of dorsal sclerite in dorsal view elongate, narrowing posteriorly, directed slightly laterally. Posterior part of dorsal sclerite in lateral view widening and round at apex, directed forward.</p></tp:treatment-sec><tp:treatment-sec sec-type="Comments"><title>Comments.</title><p> All five species put here into synonymy with <italic><tp:taxon-name>Lilioceris impressa</tp:taxon-name></italic> correspond to it well. There is slight variability in the size of the outer metasternal setose patch, and color varies from almost completely reddish-brown to typical black and yellow, but pronotal and elytral punctuation and sculpture as well as aedeagus characters are consistent between specimens. We did not observe any meaningful variability in the shape of the expanded distal antennomeres, which was used by Gressit and Kimoto in describing <italic><tp:taxon-name>Lilioceris inflaticornis</tp:taxon-name></italic> and <italic><tp:taxon-name>Lilioceris laticornis</tp:taxon-name></italic>. However, even these authors had some doubts about the use of these characters, even in the reference to the type series (<xref ref-type="bibr" rid="B10">Gressit and Kimoto 1961</xref>).</p><p>We did not thoroughly search for <italic><tp:taxon-name>Lilioceris impressa</tp:taxon-name></italic>-group specimens originating from outside of the area of interest, in particular from the islands and archipelagoes of the<!--PageBreak--> Oriental Region. However, all the island specimens in the USNM identified as <italic><tp:taxon-name>Lilioceris impressa</tp:taxon-name></italic> do not belong to this species and all lack the outer metasternal setose patch. So, the prevailing concept of <italic><tp:taxon-name>Lilioceris impressa</tp:taxon-name></italic>, being widely distributed across almost the entire Oriental Region, seems to be at least questionable. All the USNM <italic><tp:taxon-name>Lilioceris impressa</tp:taxon-name></italic>-group specimens originating from Sri Lanka, Andaman Islands, Greater and Lesser Sunda Islands, and Philippines were not identified as any of the species dealt with in this study and might indeed represent undescribed species closely related to other <italic><tp:taxon-name>Lilioceris impressa</tp:taxon-name></italic>-group species.</p></tp:treatment-sec><tp:treatment-sec sec-type="Type material examined"><title>Type material examined.</title><p> <italic><tp:taxon-name>Lilioceris impressa:</tp:taxon-name></italic> Lectotype, male. Labels. 1) Cr. impressa Fabr. Mant. Ind. n. 24; 2) Sir Joseph Banks Collection 1743–1820 ex. Linn. Soc. 1863 BM(NH) 1863-46; 3) ‘Type’ Crioceris impressa Fab. 1787; 4) Lectotype Crioceris impressa Fabricius des Konstantinov and Tishechkin 2010 (BMNH).</p><p><!--PageBreak--><italic><tp:taxon-name>Lilioceris inflaticornis</tp:taxon-name></italic>: Paratype, male, Fujian: Gang-keu, 26.VII.1936, J. L. Gressitt, 1 male (BBM).</p><p><italic><tp:taxon-name>Lilioceris laticornis</tp:taxon-name></italic>: Paratype, Hainan: nr. Nodoa, Tan-hsien (Distr.), 17–22.VIII.1928, Lingnan Univ. 5th Hainan Island Expedition, 1 female (USNM).</p><p><italic><tp:taxon-name>Lilioceris maai</tp:taxon-name></italic>: Holotype male: 1) Fukien S. China, Shaowun Tachulan 1000 m. T. Maa; 2) May 7, 1942; 3) Holotype Lilioceris maai J. L. Gressitt + Kim; 4) Lilioceris maai Gres. Kim. J. L. Gressitt det.; 5) Lilioceris sp. 1 maai; 6) Lilioceris impressa (F.) det. A. Konstantinov 2010. (BBM). Paratypes CHINA. Fujian: Shaowu, Tachulan, 26.IV.1942, T.C. Maa, 2 females (BBM), same locality and collector, but 1000m, 7.6.1943 female (BBM); same locality and collector, but 17.V.1942, 1 female (USNM); same locality, but 17.V.1945, K. C. Lin, 1 female (BBM).</p><p><italic><tp:taxon-name>Lilioceris ruficornis</tp:taxon-name></italic>, Lectotype, female. Labels. 1)“Pe yen Tsing Yunnan; 2) type; 3) TYPE; 4) <italic>ruficornis n sp</italic>; 5) Lectotype Crioceris ruficollis Pic des Konstantinov and Tishechkin 2010 (MNHN).</p><p><italic><tp:taxon-name>Lilioceris subcostata</tp:taxon-name></italic>, Lectotype, male. Labels. 1) Shin-Guy-Foo CHINE ; 2) octobre; 3) n sp; 4) type; 5) TYPE; 6) <italic>subcostata n sp</italic>; 7) Lectotype Crioceris subcostata Pic des Konstantinov and Tishechkin 2010 (MNHN).</p></tp:treatment-sec><tp:treatment-sec sec-type="Material examined"><title>Material examined.</title><p> <bold>CHINA</bold>. <bold>Hainan:</bold> Dwa Bi, 20.VII. 1935, L. Gressitt, identified as <italic><tp:taxon-name>Lilioceris laticornis</tp:taxon-name></italic> by S. Kimoto, 1959, 1 female (BBM); same locality, but 22.VII.1935 (1 BBM); Pan Heang 8.VI.1935, L. Gressitt (1 BBM). <bold>Sichuan:</bold> between Yachow and Kiating, 19–22.VI.1929, 1200–1500 feet, D. C. Graham, 1 specimen (USNM). <bold>Yunnan:</bold> Pe Yen Tsing, 1 specimen (USNM); Tche-Ping-Tcheou, 8 specimens (USNM); no precise locality, 1 specimen (USNM). <bold>INDIA. Haryana:</bold> Kalka, 1 specimen (USNM). <bold>LAOS.</bold> <bold>Sayaboury Prov.</bold> Sayaboury 30.V.1065, (1 BBM); <bold>Khammouane Prov</bold>. Phon Tiou, 6.VII.1965 (3 BBM). <bold>MALAYSIA.</bold> Malacca, 1 specimen (USNM). <bold>THAILAND.</bold> Trong, lower Siam, W. L. Abbott, 2 specimens (USNM). <bold>VIETNAM.</bold> Hanoi, 24.XII.1961, at lights, O. N. Kabakov, 1 specimen (USNM); Trang Bom, 30 mi NW of Saigon, 18.VII.1932, M. Poilane, 1 specimen (USNM); same locality and collector, but 26.VII.1932, 1 specimen (USNM); Nord Annam, Than-Hoa, V.1942, R. Dessom, 1 specimen (USNM); mountains 50 km NE Thai Nguen, 300 m, 13.IX.1962, O. N. Kabakov, 1 specimen (USNM).</p><fig id="F3" position="float" orientation="portrait"><label>Figures 10–13.</label><caption><p>Pronotums of <italic><tp:taxon-name>Lilioceris</tp:taxon-name></italic> species, dorsal view. <bold>10</bold> <italic><tp:taxon-name>Lilioceris impressa</tp:taxon-name></italic> <bold>11</bold> <italic><tp:taxon-name>Lilioceris laosensis</tp:taxon-name></italic> <bold>12</bold> <italic><tp:taxon-name>Lilioceris unicolor</tp:taxon-name></italic> <bold>13</bold> <italic><tp:taxon-name>Lilioceris yunnana</tp:taxon-name></italic>.</p></caption><graphic xmlns:xlink="http://www.w3.org/1999/xlink" xlink:href="ZooKeys-103-063-g003.jpg" position="float" orientation="portrait" xlink:type="simple"/></fig></tp:treatment-sec><tp:treatment-sec><!--Section generated to contain objects referenced in tp:taxon-treatment.--><fig id="F1" position="float" orientation="portrait"><label>Figures 1–4.</label><caption><p>Heads of <italic><tp:taxon-name>Lilioceris</tp:taxon-name></italic> species, frontal view. <bold>1</bold> <italic><tp:taxon-name>Lilioceris cheni</tp:taxon-name></italic> <bold>2</bold> <italic><tp:taxon-name>Lilioceris egena</tp:taxon-name></italic> <bold>3</bold> <italic><tp:taxon-name>Lilioceris impressa</tp:taxon-name></italic> <bold>4</bold> <italic><tp:taxon-name>Lilioceris thibetana</tp:taxon-name></italic>.</p></caption><graphic xmlns:xlink="http://www.w3.org/1999/xlink" xlink:href="ZooKeys-103-063-g001.jpg" position="float" orientation="portrait" xlink:type="simple"/></fig><fig id="F2" position="float" orientation="portrait"><label>Figures 5–9.</label><caption><p>Body parts of <italic><tp:taxon-name>Lilioceris</tp:taxon-name></italic> species. <bold>5</bold> head of <italic><tp:taxon-name>Lilioceris unicolor</tp:taxon-name></italic>, frontal view <bold>6</bold> antenna of <italic><tp:taxon-name>Lilioceris cheni</tp:taxon-name></italic> <bold>7</bold> scutellum of <italic><tp:taxon-name>Lilioceris impressa;</tp:taxon-name></italic> <bold>8–9</bold> pronotum <bold>8</bold> <italic><tp:taxon-name>Lilioceris cheni</tp:taxon-name></italic> <bold>9</bold> <italic><tp:taxon-name>Lilioceris egena</tp:taxon-name></italic>.</p></caption><graphic xmlns:xlink="http://www.w3.org/1999/xlink" xlink:href="ZooKeys-103-063-g002.jpg" position="float" orientation="portrait" xlink:type="simple"/></fig><fig id="F4" position="float" orientation="portrait"><label>Figures 14–22.</label><caption><p>Thorax of <italic><tp:taxon-name>Lilioceris</tp:taxon-name></italic> species, <bold>14–20</bold> lateral view; <bold>21, 22</bold> elytral apex. <bold>14</bold> <italic><tp:taxon-name>Lilioceris cheni</tp:taxon-name></italic> <bold>15</bold> <italic><tp:taxon-name>Lilioceris egena</tp:taxon-name></italic> <bold>16</bold> <italic><tp:taxon-name>Lilioceris impressa</tp:taxon-name></italic> <bold>17</bold> <italic><tp:taxon-name>Lilioceris laosensis</tp:taxon-name></italic> <bold>18</bold> <italic><tp:taxon-name>Lilioceris malabarica</tp:taxon-name></italic> <bold>19</bold> <italic><tp:taxon-name>Lilioceris unicolor</tp:taxon-name></italic> <bold>20</bold> <italic><tp:taxon-name>Lilioceris yunnana</tp:taxon-name></italic> <bold>21</bold> <italic><tp:taxon-name>Lilioceris cheni</tp:taxon-name></italic> <bold>22</bold> <italic><tp:taxon-name>Lilioceris laosensis</tp:taxon-name></italic>.</p></caption><graphic xmlns:xlink="http://www.w3.org/1999/xlink" xlink:href="ZooKeys-103-063-g004.jpg" position="float" orientation="portrait" xlink:type="simple"/></fig><fig id="F6" position="float" orientation="portrait"><label>Figures 26–28.</label><caption><p>Internal sacs of aedeagi of <italic><tp:taxon-name>Lilioceris</tp:taxon-name></italic> species (lateral, frontal and dorsal views), <bold>26</bold> <italic><tp:taxon-name>Lilioceris impressa</tp:taxon-name></italic> <bold>27</bold> <italic><tp:taxon-name>Lilioceris laosensis</tp:taxon-name></italic> <bold>28</bold> <italic><tp:taxon-name>Lilioceris malabarica</tp:taxon-name></italic>.</p></caption><graphic xmlns:xlink="http://www.w3.org/1999/xlink" xlink:href="ZooKeys-103-063-g006.jpg" position="float" orientation="portrait" xlink:type="simple"/></fig></tp:treatment-sec><ref-list><ref id="B5"><mixed-citation xmlns:xlink="http://www.w3.org/1999/xlink" xlink:type="simple"><person-group><name name-style="western"><surname>Fabricius</surname><given-names>JC</given-names></name></person-group> (<year>1787</year>)<source> Mantissa insectorum, sistent eorum species nuper detectas adiectis characteribus genericis, differentiis specificis, emendationibus, observationibus.</source><publisher-name>Tomus I. Hafniae</publisher-name>, <lpage>348</lpage> pp.</mixed-citation></ref><ref id="B19"><mixed-citation xmlns:xlink="http://www.w3.org/1999/xlink" xlink:type="simple"><person-group><name name-style="western"><surname>Pic</surname><given-names>M</given-names></name></person-group> (<year>1921a</year>)<article-title> Nouveautés diverses.</article-title><source>Mélanges Exotico-Entomologiques</source><volume>33</volume>:<fpage>1</fpage>-<lpage>33</lpage>.</mixed-citation></ref><ref id="B20"><mixed-citation xmlns:xlink="http://www.w3.org/1999/xlink" xlink:type="simple"><person-group><name name-style="western"><surname>Pic</surname><given-names>M</given-names></name></person-group> (<year>1921b</year>)<article-title> Deux nouveaux <italic>Crioceris</italic> Geoffr. asiatiques.</article-title><source>Bulletin de la Société Entomologique de France</source><volume>1921</volume>:<fpage>136</fpage>-<lpage>137</lpage>.</mixed-citation></ref><ref id="B10"><mixed-citation xmlns:xlink="http://www.w3.org/1999/xlink" xlink:type="simple"><person-group><name name-style="western"><surname>Gressitt</surname><given-names>JL</given-names></name><name name-style="western"><surname>Kimoto</surname><given-names>S</given-names></name></person-group> (<year>1961</year>)<article-title> The Chrysomelidae (Coleopt.) of China and Korea.</article-title><source>Pacific Insect Monograph</source><volume>1A</volume>: <fpage>1</fpage>–<lpage>299</lpage>.</mixed-citation></ref><ref id="B9"><mixed-citation xmlns:xlink="http://www.w3.org/1999/xlink" xlink:type="simple"><person-group><name name-style="western"><surname>Gressit</surname><given-names>JL</given-names></name></person-group> (<year>1942</year>)<article-title> Plant-beetles from south and west China. II. Criocerinae (Chrysomelidae).</article-title><source>Lingnan Science Journal</source><volume>20</volume>:<fpage>295</fpage>-<lpage>323</lpage>.</mixed-citation></ref></ref-list></tp:taxon-treatment>
