# Supplementary material for: Review of the continental Oriental species of Lilioceris Reitter (Coleoptera, Chrysomelidae, Criocerinae) closely related to Lilioceris impressa (F.)
Source: Zookeys. 2011 Jun 10;(103):63–83. doi: 10.3897/zookeys.103.983 (PMC3131069; doi:10.3897/zookeys.103.983)
Supplement: XML Treatment for Lilioceris laosensis [file zookeys.103.983-treatment4.xml]

<!DOCTYPE tp:taxon-treatment
  PUBLIC "-//TaxonX//DTD Taxonomic Treatment Publishing DTD v0 20100105//EN" "tax-treatment-NSO.dtd">
<tp:taxon-treatment xmlns:tp="http://www.plazi.org/taxpub"><tp:treatment-meta><mixed-citation publication-type="journal"><person-group><name><surname>Tishechkin</surname><given-names>Alexey K.</given-names></name><name><surname>Konstantinov</surname><given-names>Alexander S.</given-names></name><name><surname>Bista</surname><given-names>Sanjay</given-names></name><name><surname>Pemberton</surname><given-names>Robert W.</given-names></name><name><surname>Center</surname><given-names>Ted D.</given-names></name></person-group><article-title>Review of the continental Oriental species of <italic>Lilioceris</italic> Reitter (Coleoptera, Chrysomelidae, Criocerinae) closely related to <italic>Lilioceris impressa</italic> (F.)</article-title><source>Zookeys</source><day>10</day><month>6</month><year>2011</year><volume>2011</volume><issue>103</issue><fpage>63</fpage><lpage>83</lpage><pub-id pub-id-type="doi">10.3897/zookeys.103.983</pub-id></mixed-citation></tp:treatment-meta><tp:nomenclature><tp:taxon-name>
                        <tp:taxon-name-part taxon-name-part-type="genus">Lilioceris</tp:taxon-name-part>
                        <tp:taxon-name-part taxon-name-part-type="species">laosensis</tp:taxon-name-part>
                        <object-id xmlns:xlink="http://www.w3.org/1999/xlink" xlink:type="simple">http://species-id.net/wiki/Lilioceris_laosensis</object-id>
                    </tp:taxon-name><tp:taxon-authority>(Pic, 1916)</tp:taxon-authority><xref ref-type="fig" rid="F3">Figs 11</xref><xref ref-type="fig" rid="F4">17, 22</xref><xref ref-type="fig" rid="F6">27</xref><tp:nomenclature-citation-list><tp:nomenclature-citation><tp:taxon-name>Crioceris laosensis</tp:taxon-name><comment><xref ref-type="bibr" rid="B18">Pic, 1916</xref>:16 (Type locality: “Laos”. Lectotype designated here, MNHN). <xref ref-type="bibr" rid="B13">Kimoto and Gressitt, 1979</xref>:227 (resurrected from synonymy).</comment></tp:nomenclature-citation></tp:nomenclature-citation-list></tp:nomenclature><tp:treatment-sec sec-type="Diagnosis"><title>Diagnosis.</title><p> Occipital area with a shallow furrow, at least with a deep small fovea at midpoint. Pronotum posteriorly with two weak, but distinct transverse irregular impressions. Pronotal disc with larger, scattered punctures, mid-line alignment of pun<!--PageBreak-->ctures usually still evident, at least in anterior half. Lateral sides of pronotum around constriction with large punctures. Outer metasternal disc mostly free of setae. Anterior setose fringes not expanded in antero-lateral corners. At least half of metepisternal disc covered with setae.</p><p>Apical elytral punctures weakened. Apical elytral intervals not raised. Internal sac of aedeagus with posterior part of dorsal sclerite in dorsal view more or less widely triangular, directed slightly medially. Posterior part of dorsal sclerite in lateral view more or less widely triangular, directed forward.</p></tp:treatment-sec><tp:treatment-sec sec-type="Type material examined"><title>Type material examined.</title><p> <italic><tp:taxon-name>Lilioceris laosensis</tp:taxon-name></italic>: Lectotype, male. Labels: 1) TAKEK LAOS COLL. LE MOULT; 2) [illegible] roux; 2) type; 3) TYPE; 4) <italic>laosensis</italic> Pic; 5)Lectotype <italic><tp:taxon-name>Lilioceris laosensis</tp:taxon-name></italic> Pic A. Tishechkin &amp; A. Konstantinov des. 2010” (MNHN); paralectotype, male, the same labels as lectotype (MNHN).</p></tp:treatment-sec><tp:treatment-sec sec-type="Material examined"><title>Material examined.</title><p> <bold>CHINA</bold>. <bold>Fujian:</bold> near Foochow, 1921, C. R. Kellogg, 1 specimen (USNM); <bold>Yunnan</bold>: Ma-Chang, 1000 m, 1 specimen (USNM); Tche-Ping-Tcheou, 1 specimen (USNM). <bold>INDIA.</bold> Inde or, 1 specimen (USNM). <bold>Assam:</bold> Chabua, 8.V.1944, G. Butler, 4 specimens (USNM); Doom Dooma, VI.1943, D. E. Hardy, 1 specimen (USNM). <bold>Karnataka</bold>: Malabar, 1 specimen (USNM); Western Ghats, 7 km N Chickmagular, <named-content xmlns:xlink="http://www.w3.org/1999/xlink" content-type="dwc:verbatimCoordinates" xlink:type="simple">13º23’23”N, 75º42’9”E</named-content>, 1800 m, 15.XI.2003, A. Konstantinov, K. Prathapan &amp; S. Saluk, 1 specimen (USNM). <bold>Sikkim:</bold> Rungbong Vall., Gopaldhara, 1916, H. Stevens, 1 specimen (MNHN); without precise locality, IX.1957, G. W. Angalet, 1 specimen (USNM). <bold>LAOS.</bold> <bold>Borikhane Prov.</bold> Pakkading 29.IV.1966 (1 BBM). <bold>MYANMAR.</bold> Carin Cheba, 1000 m, V.1888, L. Fea, 2 specimens (USNM); Tenasserim, Meetan, IV.1887, L. Fea, 1 specimen (USNM). <bold>NEPAL.</bold> Jiri Reg., Shivalaya-Jiri, <named-content xmlns:xlink="http://www.w3.org/1999/xlink" content-type="dwc:verbatimCoordinates" xlink:type="simple">27º36.61’N, 86º17.55’E</named-content>, 1770–1900 m, pass, 2200m, 12.V.2000, A. Konstantinov, S. Lingafelter &amp; M. Volkovitch, 1 specimen (USNM); Sankhua Sabha Dist., Arun Valley, Chichila, 1900–2000 m, 18–20.VI.1988, J. Martens &amp; W. Schawaller, 1 specimen (USNM). <bold>THAILAND.</bold> Doi Sutep, 26.VIII.1951, 1 specimen (USNM); Trong, lower Siam, W. L. Abbott, 4 specimens (USNM). <bold>VIETNAM.</bold> Bao Lac (Tonkin), 2 specimens (USNM); Nord Annam, Than-Hoa, V.1942, R. Dessom, 1 specimen (USNM); Trang Bom, 30 mi NW of Saigon, 23.VII.1932, M. Poilane, 1 specimen (USNM).</p><fig id="F4" position="float" orientation="portrait"><label>Figures 14–22.</label><caption><p>Thorax of <italic><tp:taxon-name>Lilioceris</tp:taxon-name></italic> species, <bold>14–20</bold> lateral view; <bold>21, 22</bold> elytral apex. <bold>14</bold> <italic><tp:taxon-name>Lilioceris cheni</tp:taxon-name></italic> <bold>15</bold> <italic><tp:taxon-name>Lilioceris egena</tp:taxon-name></italic> <bold>16</bold> <italic><tp:taxon-name>Lilioceris impressa</tp:taxon-name></italic> <bold>17</bold> <italic><tp:taxon-name>Lilioceris laosensis</tp:taxon-name></italic> <bold>18</bold> <italic><tp:taxon-name>Lilioceris malabarica</tp:taxon-name></italic> <bold>19</bold> <italic><tp:taxon-name>Lilioceris unicolor</tp:taxon-name></italic> <bold>20</bold> <italic><tp:taxon-name>Lilioceris yunnana</tp:taxon-name></italic> <bold>21</bold> <italic><tp:taxon-name>Lilioceris cheni</tp:taxon-name></italic> <bold>22</bold> <italic><tp:taxon-name>Lilioceris laosensis</tp:taxon-name></italic>.</p></caption><graphic xmlns:xlink="http://www.w3.org/1999/xlink" xlink:href="ZooKeys-103-063-g004.jpg" position="float" orientation="portrait" xlink:type="simple"/></fig></tp:treatment-sec><tp:treatment-sec><!--Section generated to contain objects referenced in tp:taxon-treatment.--><fig id="F3" position="float" orientation="portrait"><label>Figures 10–13.</label><caption><p>Pronotums of <italic><tp:taxon-name>Lilioceris</tp:taxon-name></italic> species, dorsal view. <bold>10</bold> <italic><tp:taxon-name>Lilioceris impressa</tp:taxon-name></italic> <bold>11</bold> <italic><tp:taxon-name>Lilioceris laosensis</tp:taxon-name></italic> <bold>12</bold> <italic><tp:taxon-name>Lilioceris unicolor</tp:taxon-name></italic> <bold>13</bold> <italic><tp:taxon-name>Lilioceris yunnana</tp:taxon-name></italic>.</p></caption><graphic xmlns:xlink="http://www.w3.org/1999/xlink" xlink:href="ZooKeys-103-063-g003.jpg" position="float" orientation="portrait" xlink:type="simple"/></fig><fig id="F6" position="float" orientation="portrait"><label>Figures 26–28.</label><caption><p>Internal sacs of aedeagi of <italic><tp:taxon-name>Lilioceris</tp:taxon-name></italic> species (lateral, frontal and dorsal views), <bold>26</bold> <italic><tp:taxon-name>Lilioceris impressa</tp:taxon-name></italic> <bold>27</bold> <italic><tp:taxon-name>Lilioceris laosensis</tp:taxon-name></italic> <bold>28</bold> <italic><tp:taxon-name>Lilioceris malabarica</tp:taxon-name></italic>.</p></caption><graphic xmlns:xlink="http://www.w3.org/1999/xlink" xlink:href="ZooKeys-103-063-g006.jpg" position="float" orientation="portrait" xlink:type="simple"/></fig></tp:treatment-sec><ref-list><ref id="B18"><mixed-citation xmlns:xlink="http://www.w3.org/1999/xlink" xlink:type="simple"><person-group><name name-style="western"><surname>Pic</surname><given-names>M</given-names></name></person-group> (<year>1916</year>)<article-title> Espèces et variétés nouvelles.</article-title><source>Mélanges Exotico-Entomologiques</source><volume>19</volume>:<fpage>6</fpage>-<lpage>20</lpage>.</mixed-citation></ref><ref id="B13"><mixed-citation xmlns:xlink="http://www.w3.org/1999/xlink" xlink:type="simple"><person-group><name name-style="western"><surname>Kimoto</surname><given-names>S</given-names></name><name name-style="western"><surname>Gressitt</surname><given-names>JL</given-names></name></person-group> (<year>1979</year>)<article-title> Chrysomelidae (Coleoptera) of Thailand, Cambodia, Laos and Vietnam. I. Sagrinae, Donaciinae, Zeugophorinae, Megalopodinae and Criocerinae.</article-title><source>Pacific Insects</source><volume>20</volume> (<issue>2–3</issue>):<fpage>191</fpage>-<lpage>256</lpage>.</mixed-citation></ref></ref-list></tp:taxon-treatment>
