# Supplementary material for: Review of the continental Oriental species of Lilioceris Reitter (Coleoptera, Chrysomelidae, Criocerinae) closely related to Lilioceris impressa (F.)
Source: Zookeys. 2011 Jun 10;(103):63–83. doi: 10.3897/zookeys.103.983 (PMC3131069; doi:10.3897/zookeys.103.983)
Supplement: XML Treatment for Lilioceris malabarica [file zookeys.103.983-treatment5.xml]

<!DOCTYPE tp:taxon-treatment
  PUBLIC "-//TaxonX//DTD Taxonomic Treatment Publishing DTD v0 20100105//EN" "tax-treatment-NSO.dtd">
<tp:taxon-treatment xmlns:tp="http://www.plazi.org/taxpub"><tp:treatment-meta><mixed-citation publication-type="journal"><person-group><name><surname>Tishechkin</surname><given-names>Alexey K.</given-names></name><name><surname>Konstantinov</surname><given-names>Alexander S.</given-names></name><name><surname>Bista</surname><given-names>Sanjay</given-names></name><name><surname>Pemberton</surname><given-names>Robert W.</given-names></name><name><surname>Center</surname><given-names>Ted D.</given-names></name></person-group><article-title>Review of the continental Oriental species of <italic>Lilioceris</italic> Reitter (Coleoptera, Chrysomelidae, Criocerinae) closely related to <italic>Lilioceris impressa</italic> (F.)</article-title><source>Zookeys</source><day>10</day><month>6</month><year>2011</year><volume>2011</volume><issue>103</issue><fpage>63</fpage><lpage>83</lpage><pub-id pub-id-type="doi">10.3897/zookeys.103.983</pub-id></mixed-citation></tp:treatment-meta><tp:nomenclature><tp:taxon-name>
                        <tp:taxon-name-part taxon-name-part-type="genus">Lilioceris</tp:taxon-name-part>
                        <tp:taxon-name-part taxon-name-part-type="species">malabarica</tp:taxon-name-part>
                        <object-id xmlns:xlink="http://www.w3.org/1999/xlink" xlink:type="simple">http://species-id.net/wiki/Lilioceris_malabarica</object-id>
                    </tp:taxon-name><tp:taxon-authority>(Jacoby, 1904)</tp:taxon-authority><xref ref-type="fig" rid="F4">Figs 18</xref><xref ref-type="fig" rid="F6">28</xref><tp:nomenclature-citation-list><tp:nomenclature-citation><tp:taxon-name>Crioceris malabarica</tp:taxon-name><comment><xref ref-type="bibr" rid="B12">Jacoby, 1904</xref>:381 (Type locality: “Malabar”. Lectotype designated here, BMNH).</comment></tp:nomenclature-citation></tp:nomenclature-citation-list></tp:nomenclature><tp:treatment-sec sec-type="Diagnosis"><title>Diagnosis.</title><p> Occipital area with a shallow furrow, at least with a deep small fovea at midpoint. Pronotum posteriorly with single weak, regular, transverse impression. Pronotal disc without or with few small punctures, larger punctures present only along pronotal mid-line, at least in anterior half. Lateral sides of pronotum around constriction impunctate. Outer metasternal disc mostly free of setae. Anterior setose fringes expanded in antero-lateral corners. At least half of metepisternal disc covered with setae. Apical elytral punctures weakened. Apical elytral intervals not raised. Internal sac of aedeagus with posterior part of dorsal sclerite in dorsal view more or less widely<!--PageBreak--> triangular, directed forward. Posterior part of dorsal sclerite in lateral view more or less widely triangular, directed forward.</p></tp:treatment-sec><tp:treatment-sec sec-type="Type material examined"><title>Type material examined.</title><p> <italic><tp:taxon-name>Lilioceris malabarica</tp:taxon-name></italic>: Lectotype, male. Labels: 1) Type H.T.; 2) 432; 3) Mahe Malabar; 4) Jacoby Coll. 1909-28a; 5) Crioceris malabarica Jac.; <!--PageBreak-->6) Lectotype Lilioceris malabarica (Jacoby), des. Konstantinov and Tishechkin 2010 (BMNH). Paralectotype, female, same label as lectotype (BMNH). Paralectotype, male. Labels: 1) Nilgiri Hills; 2) 810; 3) Crioceris semipunctata Fab.; 4) Crioceris malabarica HEA Jac; 5) Andrewes Bequest B.M. 1922-221; 6) Paralectotype Lilioceris malabarica (Jacoby), des. Konstantinov and Tishechkin 2010 (BMNH).</p></tp:treatment-sec><tp:treatment-sec sec-type="Material examined"><title>Material examined.</title><p> <bold>INDIA. Kerala:</bold> Mahé, Malabar, 1 specimen (USNM); Malabar, gift of F. C. Bowditch, 4 specimens (USNM).</p><fig id="F5" position="float" orientation="portrait"><label>Figures 23–25.</label><caption><p>Aedeagi of <italic><tp:taxon-name>Lilioceris</tp:taxon-name></italic> species, <bold>23</bold> aedeagus in lateral view with internal sac everted <bold>24–25</bold> sclerites of internal sac. <bold>23, 24</bold> <italic><tp:taxon-name>Lilioceris cheni</tp:taxon-name></italic> (lateral, frontal and dorsal views) <bold>25</bold> <italic><tp:taxon-name>Lilioceris egena</tp:taxon-name></italic> (lateral, frontal and dorsal views).</p></caption><graphic xmlns:xlink="http://www.w3.org/1999/xlink" xlink:href="ZooKeys-103-063-g005.jpg" position="float" orientation="portrait" xlink:type="simple"/></fig></tp:treatment-sec><tp:treatment-sec><!--Section generated to contain objects referenced in tp:taxon-treatment.--><fig id="F4" position="float" orientation="portrait"><label>Figures 14–22.</label><caption><p>Thorax of <italic><tp:taxon-name>Lilioceris</tp:taxon-name></italic> species, <bold>14–20</bold> lateral view; <bold>21, 22</bold> elytral apex. <bold>14</bold> <italic><tp:taxon-name>Lilioceris cheni</tp:taxon-name></italic> <bold>15</bold> <italic><tp:taxon-name>Lilioceris egena</tp:taxon-name></italic> <bold>16</bold> <italic><tp:taxon-name>Lilioceris impressa</tp:taxon-name></italic> <bold>17</bold> <italic><tp:taxon-name>Lilioceris laosensis</tp:taxon-name></italic> <bold>18</bold> <italic><tp:taxon-name>Lilioceris malabarica</tp:taxon-name></italic> <bold>19</bold> <italic><tp:taxon-name>Lilioceris unicolor</tp:taxon-name></italic> <bold>20</bold> <italic><tp:taxon-name>Lilioceris yunnana</tp:taxon-name></italic> <bold>21</bold> <italic><tp:taxon-name>Lilioceris cheni</tp:taxon-name></italic> <bold>22</bold> <italic><tp:taxon-name>Lilioceris laosensis</tp:taxon-name></italic>.</p></caption><graphic xmlns:xlink="http://www.w3.org/1999/xlink" xlink:href="ZooKeys-103-063-g004.jpg" position="float" orientation="portrait" xlink:type="simple"/></fig><fig id="F6" position="float" orientation="portrait"><label>Figures 26–28.</label><caption><p>Internal sacs of aedeagi of <italic><tp:taxon-name>Lilioceris</tp:taxon-name></italic> species (lateral, frontal and dorsal views), <bold>26</bold> <italic><tp:taxon-name>Lilioceris impressa</tp:taxon-name></italic> <bold>27</bold> <italic><tp:taxon-name>Lilioceris laosensis</tp:taxon-name></italic> <bold>28</bold> <italic><tp:taxon-name>Lilioceris malabarica</tp:taxon-name></italic>.</p></caption><graphic xmlns:xlink="http://www.w3.org/1999/xlink" xlink:href="ZooKeys-103-063-g006.jpg" position="float" orientation="portrait" xlink:type="simple"/></fig></tp:treatment-sec><ref-list><ref id="B12"><mixed-citation xmlns:xlink="http://www.w3.org/1999/xlink" xlink:type="simple"><person-group><name name-style="western"><surname>Jacoby</surname><given-names>M</given-names></name></person-group> (<year>1904</year>)<article-title> Another contribution to the knowledge of Indian phytophagous Coleoptera.</article-title><source>Annales de la Société Entomologique de Belgique</source><volume>48</volume>:<fpage>380</fpage>-<lpage>406</lpage>.</mixed-citation></ref></ref-list></tp:taxon-treatment>
