# Supplementary material for: Review of the continental Oriental species of Lilioceris Reitter (Coleoptera, Chrysomelidae, Criocerinae) closely related to Lilioceris impressa (F.)
Source: Zookeys. 2011 Jun 10;(103):63–83. doi: 10.3897/zookeys.103.983 (PMC3131069; doi:10.3897/zookeys.103.983)
Supplement: XML Treatment for Lilioceris thibetana [file zookeys.103.983-treatment6.xml]

<!DOCTYPE tp:taxon-treatment
  PUBLIC "-//TaxonX//DTD Taxonomic Treatment Publishing DTD v0 20100105//EN" "tax-treatment-NSO.dtd">
<tp:taxon-treatment xmlns:tp="http://www.plazi.org/taxpub"><tp:treatment-meta><mixed-citation publication-type="journal"><person-group><name><surname>Tishechkin</surname><given-names>Alexey K.</given-names></name><name><surname>Konstantinov</surname><given-names>Alexander S.</given-names></name><name><surname>Bista</surname><given-names>Sanjay</given-names></name><name><surname>Pemberton</surname><given-names>Robert W.</given-names></name><name><surname>Center</surname><given-names>Ted D.</given-names></name></person-group><article-title>Review of the continental Oriental species of <italic>Lilioceris</italic> Reitter (Coleoptera, Chrysomelidae, Criocerinae) closely related to <italic>Lilioceris impressa</italic> (F.)</article-title><source>Zookeys</source><day>10</day><month>6</month><year>2011</year><volume>2011</volume><issue>103</issue><fpage>63</fpage><lpage>83</lpage><pub-id pub-id-type="doi">10.3897/zookeys.103.983</pub-id></mixed-citation></tp:treatment-meta><tp:nomenclature><tp:taxon-name>
                        <tp:taxon-name-part taxon-name-part-type="genus">Lilioceris</tp:taxon-name-part>
                        <tp:taxon-name-part taxon-name-part-type="species">thibetana</tp:taxon-name-part>
                        <object-id xmlns:xlink="http://www.w3.org/1999/xlink" xlink:type="simple">http://species-id.net/wiki/Lilioceris_thibetana</object-id>
                    </tp:taxon-name><tp:taxon-authority>(Pic, 1916)</tp:taxon-authority><xref ref-type="fig" rid="F1">Figs 4</xref><xref ref-type="fig" rid="F7">29</xref><tp:nomenclature-citation-list><tp:nomenclature-citation><tp:taxon-name>Crioceris thibetana</tp:taxon-name><comment><xref ref-type="bibr" rid="B18">Pic, 1916</xref>:18 (Type locality: “Thibet”. Lectotype designated here, MNHN). <xref ref-type="bibr" rid="B10">Gressitt and Kimoto, 1961</xref>:59 (valid species). <xref ref-type="bibr" rid="B13">Kimoto and Gressitt 1979</xref>:229 [synonymy with <italic><tp:taxon-name>Lilioceris laosensis</tp:taxon-name></italic> (Pic)]. Status resurrected</comment></tp:nomenclature-citation></tp:nomenclature-citation-list></tp:nomenclature><tp:treatment-sec sec-type="Diagnosis"><title>Diagnosis.</title><p> Occipital area with a deep small fovea at midpoint. Pronotum posteriorly with single weak, regular, transverse impression. Lateral sides of pronotum around constriction with large punctures. Pronotal disc with scattered larger punctures, mid-line alignment of punctures usually still evident, at least in anterior half. Outer metasternal disc mostly free of setae. Anterior setose fringes not expanded in antero-lateral corners. About half of metepisternal disc covered with setae. Apical elytral punctures strong. Apical elytral intervals not raised. Internal sac of aedeagus with posterior part of dorsal sclerite in dorsal view very short, widely rounded, directed laterally. Posterior part of dorsal sclerite in lateral view very short, widely rounded, directed forward.</p></tp:treatment-sec><tp:treatment-sec sec-type="Type material examined"><title>Type material examined.</title><p> <italic><tp:taxon-name>Lilioceris thibetana</tp:taxon-name></italic>: Lectotype, male. Labels: 1) Thibet Tianatung; 2) n sp; 3) type; 4) TYPE; 5) thibetana Pic; 6) Lectotype Crioceris thibetana Pic des. A. Konstantinov &amp; A. Tishechkin 2010 (MNHN).</p><fig id="F6" position="float" orientation="portrait"><label>Figures 26–28.</label><caption><p>Internal sacs of aedeagi of <italic><tp:taxon-name>Lilioceris</tp:taxon-name></italic> species (lateral, frontal and dorsal views), <bold>26</bold> <italic><tp:taxon-name>Lilioceris impressa</tp:taxon-name></italic> <bold>27</bold> <italic><tp:taxon-name>Lilioceris laosensis</tp:taxon-name></italic> <bold>28</bold> <italic><tp:taxon-name>Lilioceris malabarica</tp:taxon-name></italic>.</p></caption><graphic xmlns:xlink="http://www.w3.org/1999/xlink" xlink:href="ZooKeys-103-063-g006.jpg" position="float" orientation="portrait" xlink:type="simple"/></fig></tp:treatment-sec><tp:treatment-sec><!--Section generated to contain objects referenced in tp:taxon-treatment.--><fig id="F1" position="float" orientation="portrait"><label>Figures 1–4.</label><caption><p>Heads of <italic><tp:taxon-name>Lilioceris</tp:taxon-name></italic> species, frontal view. <bold>1</bold> <italic><tp:taxon-name>Lilioceris cheni</tp:taxon-name></italic> <bold>2</bold> <italic><tp:taxon-name>Lilioceris egena</tp:taxon-name></italic> <bold>3</bold> <italic><tp:taxon-name>Lilioceris impressa</tp:taxon-name></italic> <bold>4</bold> <italic><tp:taxon-name>Lilioceris thibetana</tp:taxon-name></italic>.</p></caption><graphic xmlns:xlink="http://www.w3.org/1999/xlink" xlink:href="ZooKeys-103-063-g001.jpg" position="float" orientation="portrait" xlink:type="simple"/></fig><fig id="F7" position="float" orientation="portrait"><label>Figures 29–31.</label><caption><p>Internal sacs of aedeagi of <italic><tp:taxon-name>Lilioceris</tp:taxon-name></italic> species (lateral, frontal and dorsal views),<bold>29</bold> <italic><tp:taxon-name>Lilioceris thibetana</tp:taxon-name></italic> <bold>30</bold> L<italic>. unicolor</italic> <bold>31</bold> <italic><tp:taxon-name>Lilioceris yunnana</tp:taxon-name></italic>.</p></caption><graphic xmlns:xlink="http://www.w3.org/1999/xlink" xlink:href="ZooKeys-103-063-g007.jpg" position="float" orientation="portrait" xlink:type="simple"/></fig></tp:treatment-sec><ref-list><ref id="B18"><mixed-citation xmlns:xlink="http://www.w3.org/1999/xlink" xlink:type="simple"><person-group><name name-style="western"><surname>Pic</surname><given-names>M</given-names></name></person-group> (<year>1916</year>)<article-title> Espèces et variétés nouvelles.</article-title><source>Mélanges Exotico-Entomologiques</source><volume>19</volume>:<fpage>6</fpage>-<lpage>20</lpage>.</mixed-citation></ref><ref id="B10"><mixed-citation xmlns:xlink="http://www.w3.org/1999/xlink" xlink:type="simple"><person-group><name name-style="western"><surname>Gressitt</surname><given-names>JL</given-names></name><name name-style="western"><surname>Kimoto</surname><given-names>S</given-names></name></person-group> (<year>1961</year>)<article-title> The Chrysomelidae (Coleopt.) of China and Korea.</article-title><source>Pacific Insect Monograph</source><volume>1A</volume>: <fpage>1</fpage>–<lpage>299</lpage>.</mixed-citation></ref><ref id="B13"><mixed-citation xmlns:xlink="http://www.w3.org/1999/xlink" xlink:type="simple"><person-group><name name-style="western"><surname>Kimoto</surname><given-names>S</given-names></name><name name-style="western"><surname>Gressitt</surname><given-names>JL</given-names></name></person-group> (<year>1979</year>)<article-title> Chrysomelidae (Coleoptera) of Thailand, Cambodia, Laos and Vietnam. I. Sagrinae, Donaciinae, Zeugophorinae, Megalopodinae and Criocerinae.</article-title><source>Pacific Insects</source><volume>20</volume> (<issue>2–3</issue>):<fpage>191</fpage>-<lpage>256</lpage>.</mixed-citation></ref></ref-list></tp:taxon-treatment>
