# Supplementary material for: Review of the continental Oriental species of Lilioceris Reitter (Coleoptera, Chrysomelidae, Criocerinae) closely related to Lilioceris impressa (F.)
Source: Zookeys. 2011 Jun 10;(103):63–83. doi: 10.3897/zookeys.103.983 (PMC3131069; doi:10.3897/zookeys.103.983)
Supplement: XML Treatment for Lilioceris unicolor [file zookeys.103.983-treatment7.xml]

<!DOCTYPE tp:taxon-treatment
  PUBLIC "-//TaxonX//DTD Taxonomic Treatment Publishing DTD v0 20100105//EN" "tax-treatment-NSO.dtd">
<tp:taxon-treatment xmlns:tp="http://www.plazi.org/taxpub"><tp:treatment-meta><mixed-citation publication-type="journal"><person-group><name><surname>Tishechkin</surname><given-names>Alexey K.</given-names></name><name><surname>Konstantinov</surname><given-names>Alexander S.</given-names></name><name><surname>Bista</surname><given-names>Sanjay</given-names></name><name><surname>Pemberton</surname><given-names>Robert W.</given-names></name><name><surname>Center</surname><given-names>Ted D.</given-names></name></person-group><article-title>Review of the continental Oriental species of <italic>Lilioceris</italic> Reitter (Coleoptera, Chrysomelidae, Criocerinae) closely related to <italic>Lilioceris impressa</italic> (F.)</article-title><source>Zookeys</source><day>10</day><month>6</month><year>2011</year><volume>2011</volume><issue>103</issue><fpage>63</fpage><lpage>83</lpage><pub-id pub-id-type="doi">10.3897/zookeys.103.983</pub-id></mixed-citation></tp:treatment-meta><tp:nomenclature><tp:taxon-name>
                        <tp:taxon-name-part taxon-name-part-type="genus">Lilioceris</tp:taxon-name-part>
                        <tp:taxon-name-part taxon-name-part-type="species">unicolor</tp:taxon-name-part>
                        <object-id xmlns:xlink="http://www.w3.org/1999/xlink" xlink:type="simple">http://species-id.net/wiki/Lilioceris_unicolor</object-id>
                    </tp:taxon-name><tp:taxon-authority>(Hope, 1831)</tp:taxon-authority><xref ref-type="fig" rid="F2">Figs 5</xref><xref ref-type="fig" rid="F3">12</xref><xref ref-type="fig" rid="F4">19</xref><xref ref-type="fig" rid="F7">30</xref><tp:nomenclature-citation-list><tp:nomenclature-citation><tp:taxon-name>Crioceris unicolor</tp:taxon-name><comment><xref ref-type="bibr" rid="B11">Hope, 1831</xref>:28 (Type locality: Nepal. Lectotype designated here, BMNH)</comment></tp:nomenclature-citation><tp:nomenclature-citation><tp:taxon-name>Crioceris badia</tp:taxon-name><comment><xref ref-type="bibr" rid="B15">Lacordaire, 1845</xref>:560 (Type locality: Siam. Type, not found). <xref ref-type="bibr" rid="B4">Clavareau (1913)</xref> (synonymy).</comment></tp:nomenclature-citation></tp:nomenclature-citation-list></tp:nomenclature><tp:treatment-sec sec-type="Diagnosis"><title>Diagnosis.</title><p> Occipital area with shallow but sharp furrow. Pronotum posteriorly with single weak, regular, transverse impression. Pronotal disc with small punctures situated<!--PageBreak--> in middle in two rows. Lateral sides of pronotum around constriction without punctures. Outer metasternal disc only with oblique setose patch or covered with dense setae along its lateral side. Anterior setose fringes expanded in antero-lateral corners, which are covered with dense yellow setae. Metepisternal disc completely covered with setae. Apical elytral punctures weak. Apical elytral intervals flattened. Internal sac of aedeagus with posterior part of dorsal sclerite in dorsal view with two apices, lateral <!--PageBreak-->longer than median, directed medially. Posterior part of dorsal sclerite in lateral view more or less parallel-sided, slightly swollen at apex, directed dorsally.</p></tp:treatment-sec><tp:treatment-sec sec-type="Comments"><title>Comments.</title><p> We were not able to find the type of <italic><tp:taxon-name>Lilioceris badia</tp:taxon-name></italic>, but found a specimen in the BMNH from the Baly collection with a label identifying it as <italic><tp:taxon-name>Lilioceris badia</tp:taxon-name></italic>. The specimen is conspecific with <italic><tp:taxon-name>Lilioceris unicolor</tp:taxon-name></italic>.<!--PageBreak--></p></tp:treatment-sec><tp:treatment-sec sec-type="Type material examined"><title>Type material examined.</title><p> <italic><tp:taxon-name>Lilioceris unicolor</tp:taxon-name></italic>: Lectotype, male. Labels: 1) Nepal; 2) Type; unicolor Hope; 3) Hardwicke Bequest; 4) Lectotype Lilioceris unicolor Hope des. A. Konstantinov &amp; A. Tishechkin 2010 (BMNH).</p></tp:treatment-sec><tp:treatment-sec sec-type="Material examined"><title>Material examined.</title><p> <italic><tp:taxon-name>Lilioceris badia</tp:taxon-name></italic>: Labels: 1) “illegible” 2) Baly Coll.; 3) Crioceris badia Lac. Siam, “illegible” (BMNH).</p></tp:treatment-sec><tp:treatment-sec><!--Section generated to contain objects referenced in tp:taxon-treatment.--><fig id="F2" position="float" orientation="portrait"><label>Figures 5–9.</label><caption><p>Body parts of <italic><tp:taxon-name>Lilioceris</tp:taxon-name></italic> species. <bold>5</bold> head of <italic><tp:taxon-name>Lilioceris unicolor</tp:taxon-name></italic>, frontal view <bold>6</bold> antenna of <italic><tp:taxon-name>Lilioceris cheni</tp:taxon-name></italic> <bold>7</bold> scutellum of <italic><tp:taxon-name>Lilioceris impressa;</tp:taxon-name></italic> <bold>8–9</bold> pronotum <bold>8</bold> <italic><tp:taxon-name>Lilioceris cheni</tp:taxon-name></italic> <bold>9</bold> <italic><tp:taxon-name>Lilioceris egena</tp:taxon-name></italic>.</p></caption><graphic xmlns:xlink="http://www.w3.org/1999/xlink" xlink:href="ZooKeys-103-063-g002.jpg" position="float" orientation="portrait" xlink:type="simple"/></fig><fig id="F3" position="float" orientation="portrait"><label>Figures 10–13.</label><caption><p>Pronotums of <italic><tp:taxon-name>Lilioceris</tp:taxon-name></italic> species, dorsal view. <bold>10</bold> <italic><tp:taxon-name>Lilioceris impressa</tp:taxon-name></italic> <bold>11</bold> <italic><tp:taxon-name>Lilioceris laosensis</tp:taxon-name></italic> <bold>12</bold> <italic><tp:taxon-name>Lilioceris unicolor</tp:taxon-name></italic> <bold>13</bold> <italic><tp:taxon-name>Lilioceris yunnana</tp:taxon-name></italic>.</p></caption><graphic xmlns:xlink="http://www.w3.org/1999/xlink" xlink:href="ZooKeys-103-063-g003.jpg" position="float" orientation="portrait" xlink:type="simple"/></fig><fig id="F4" position="float" orientation="portrait"><label>Figures 14–22.</label><caption><p>Thorax of <italic><tp:taxon-name>Lilioceris</tp:taxon-name></italic> species, <bold>14–20</bold> lateral view; <bold>21, 22</bold> elytral apex. <bold>14</bold> <italic><tp:taxon-name>Lilioceris cheni</tp:taxon-name></italic> <bold>15</bold> <italic><tp:taxon-name>Lilioceris egena</tp:taxon-name></italic> <bold>16</bold> <italic><tp:taxon-name>Lilioceris impressa</tp:taxon-name></italic> <bold>17</bold> <italic><tp:taxon-name>Lilioceris laosensis</tp:taxon-name></italic> <bold>18</bold> <italic><tp:taxon-name>Lilioceris malabarica</tp:taxon-name></italic> <bold>19</bold> <italic><tp:taxon-name>Lilioceris unicolor</tp:taxon-name></italic> <bold>20</bold> <italic><tp:taxon-name>Lilioceris yunnana</tp:taxon-name></italic> <bold>21</bold> <italic><tp:taxon-name>Lilioceris cheni</tp:taxon-name></italic> <bold>22</bold> <italic><tp:taxon-name>Lilioceris laosensis</tp:taxon-name></italic>.</p></caption><graphic xmlns:xlink="http://www.w3.org/1999/xlink" xlink:href="ZooKeys-103-063-g004.jpg" position="float" orientation="portrait" xlink:type="simple"/></fig><fig id="F7" position="float" orientation="portrait"><label>Figures 29–31.</label><caption><p>Internal sacs of aedeagi of <italic><tp:taxon-name>Lilioceris</tp:taxon-name></italic> species (lateral, frontal and dorsal views),<bold>29</bold> <italic><tp:taxon-name>Lilioceris thibetana</tp:taxon-name></italic> <bold>30</bold> L<italic>. unicolor</italic> <bold>31</bold> <italic><tp:taxon-name>Lilioceris yunnana</tp:taxon-name></italic>.</p></caption><graphic xmlns:xlink="http://www.w3.org/1999/xlink" xlink:href="ZooKeys-103-063-g007.jpg" position="float" orientation="portrait" xlink:type="simple"/></fig></tp:treatment-sec><ref-list><ref id="B11"><mixed-citation xmlns:xlink="http://www.w3.org/1999/xlink" xlink:type="simple"><person-group><name name-style="western"><surname>Hope</surname><given-names>FW</given-names></name></person-group> (<year>1831</year>)<article-title> Synopsis of the new species of Nepal Insects in the collection of Major General Hardwicke.</article-title> In: <person-group><name name-style="western"><surname>Gray</surname><given-names>JE</given-names></name></person-group> (<role>Ed</role>) <source>The Zoological Miscellany</source>, <publisher-loc>London</publisher-loc>, <fpage>21</fpage>–<lpage>32</lpage>.</mixed-citation></ref><ref id="B15"><mixed-citation xmlns:xlink="http://www.w3.org/1999/xlink" xlink:type="simple"><person-group><name name-style="western"><surname>Lacordaire</surname><given-names>JT</given-names></name></person-group> (<year>1845</year>)<article-title> Monographie des Coléoptères subpentamères de la famille des Phytophages. Tome I.</article-title><source>Mémoires de la Société Royale des Sciences de Liége</source><volume>3</volume> (<issue>1</issue>):<fpage>1</fpage>-<lpage>740</lpage>.</mixed-citation></ref><ref id="B4"><mixed-citation xmlns:xlink="http://www.w3.org/1999/xlink" xlink:type="simple"><person-group><name name-style="western"><surname>Clavareau</surname><given-names>H</given-names></name></person-group> (<year>1913</year>)<source> Coleopterorum Catalogus. Pars 51. Chrysomelidae: 1. Sagrinae, 2. Donaciinae, 3. Orsodacninae, 4. Criocerinae.</source><publisher-name>W. Junk</publisher-name>, <publisher-loc>Berlin W 15</publisher-loc>. <fpage>1</fpage>–<lpage>103</lpage>.</mixed-citation></ref></ref-list></tp:taxon-treatment>
