# Supplementary material for: Review of the continental Oriental species of Lilioceris Reitter (Coleoptera, Chrysomelidae, Criocerinae) closely related to Lilioceris impressa (F.)
Source: Zookeys. 2011 Jun 10;(103):63–83. doi: 10.3897/zookeys.103.983 (PMC3131069; doi:10.3897/zookeys.103.983)
Supplement: XML Treatment for Lilioceris yunnana [file zookeys.103.983-treatment8.xml]

<!DOCTYPE tp:taxon-treatment
  PUBLIC "-//TaxonX//DTD Taxonomic Treatment Publishing DTD v0 20100105//EN" "tax-treatment-NSO.dtd">
<tp:taxon-treatment xmlns:tp="http://www.plazi.org/taxpub"><tp:treatment-meta><mixed-citation publication-type="journal"><person-group><name><surname>Tishechkin</surname><given-names>Alexey K.</given-names></name><name><surname>Konstantinov</surname><given-names>Alexander S.</given-names></name><name><surname>Bista</surname><given-names>Sanjay</given-names></name><name><surname>Pemberton</surname><given-names>Robert W.</given-names></name><name><surname>Center</surname><given-names>Ted D.</given-names></name></person-group><article-title>Review of the continental Oriental species of <italic>Lilioceris</italic> Reitter (Coleoptera, Chrysomelidae, Criocerinae) closely related to <italic>Lilioceris impressa</italic> (F.)</article-title><source>Zookeys</source><day>10</day><month>6</month><year>2011</year><volume>2011</volume><issue>103</issue><fpage>63</fpage><lpage>83</lpage><pub-id pub-id-type="doi">10.3897/zookeys.103.983</pub-id></mixed-citation></tp:treatment-meta><tp:nomenclature><tp:taxon-name>
                        <tp:taxon-name-part taxon-name-part-type="genus">Lilioceris</tp:taxon-name-part>
                        <tp:taxon-name-part taxon-name-part-type="species">yunnana</tp:taxon-name-part>
                        <object-id xmlns:xlink="http://www.w3.org/1999/xlink" xlink:type="simple">http://species-id.net/wiki/Lilioceris_yunnana</object-id>
                    </tp:taxon-name><tp:taxon-authority>(Weise, 1913)</tp:taxon-authority><xref ref-type="fig" rid="F3">Figs 13</xref><xref ref-type="fig" rid="F4">20</xref><xref ref-type="fig" rid="F7">31</xref><tp:nomenclature-citation-list><tp:nomenclature-citation><tp:taxon-name>Crioceris crassicornis</tp:taxon-name><comment><xref ref-type="bibr" rid="B6">Fairmaire, 1887</xref>: 136 (Type locality: “Yunnan”. Type depository: unknown) nec Olivier 1808.</comment></tp:nomenclature-citation><tp:nomenclature-citation><tp:taxon-name>Crioceris yunnana</tp:taxon-name><comment><xref ref-type="bibr" rid="B25">Weise, 1913</xref>:220 [new name for <italic><tp:taxon-name>Lilioceris crassicornis</tp:taxon-name></italic> (Fairmaire, 1887) nec Olivier 1808].</comment></tp:nomenclature-citation></tp:nomenclature-citation-list></tp:nomenclature><tp:treatment-sec sec-type="Diagnosis"><title>Diagnosis.</title><p> Occipital area with a shallow furrow, at least with a deep small fovea at midpoint. Pronotum posteriorly more or less convex, no distinct impressions present. Pronotal disc without or with few small punctures, larger punctures present only along pronotal mid-line, at least in anterior half. Lateral sides of pronotum around constriction impunctate. Outer metasternal disc mostly free of setae. Anterior setose fringes of metasternum not expanded in antero-lateral corners. Setae on metepisternae occupy only narrow line along inner margin. Apical elytral punctures weakened. Apical elytral intervals not raised. Internal sac of aedeagus with posterior part of dorsal sclerite in dorsal view wide and short, slightly triangular, directed forward. Posterior part of dorsal sclerite in lateral view widely triangular with dorsal side longer than ventral, directed forward, but at the same time posteroventrally.</p></tp:treatment-sec><tp:treatment-sec sec-type="Comments"><title>Comments.</title><p> We were unable to find the type of <italic><tp:taxon-name>Lilioceris crassicornis</tp:taxon-name></italic> or specimens of it identified by Weise. We based our concept of this species on the 3 specimens from HUB identified by Heinze.</p></tp:treatment-sec><tp:treatment-sec sec-type="Material examined"><title>Material examined.</title><p> <bold>CHINA. Hubei:</bold> Lichuan Distr., Suisapa, 1000 m, 21.VIII.1948, J. L. Gressit, 1 specimen (BBM); Lichuan Distr., Leong-ho-kow, 1000 m, 7.IX.1948, Gressit &amp; Djou, 1 specimen (BBM). <bold>Sichuan:</bold> W of Yachou, 16–20.VI.1923, D. C. Graham, 1 specimen (USNM). <bold>Yunnan:</bold> env. Xiaguan, <named-content xmlns:xlink="http://www.w3.org/1999/xlink" content-type="dwc:verbatimCoordinates" xlink:type="simple">25º26’29”N, 100º12’51”E</named-content>, 1821 m, A. Konstantinov &amp; M. Volkovitch, 1 specimen (USNM); Yunnan, 3 specimens (HUB). <bold>INDIA. Sikkim:</bold> Hou He, 1 specimen (USNM). <bold>VIETNAM.</bold> Nord Annam, Than-Hoa, V.1942, R.Dessom, 1 specimen (USNM); Cochinchine, 1 specimen (USNM).</p><fig id="F7" position="float" orientation="portrait"><label>Figures 29–31.</label><caption><p>Internal sacs of aedeagi of <italic><tp:taxon-name>Lilioceris</tp:taxon-name></italic> species (lateral, frontal and dorsal views),<bold>29</bold> <italic><tp:taxon-name>Lilioceris thibetana</tp:taxon-name></italic> <bold>30</bold> L<italic>. unicolor</italic> <bold>31</bold> <italic><tp:taxon-name>Lilioceris yunnana</tp:taxon-name></italic>.</p></caption><graphic xmlns:xlink="http://www.w3.org/1999/xlink" xlink:href="ZooKeys-103-063-g007.jpg" position="float" orientation="portrait" xlink:type="simple"/></fig></tp:treatment-sec><tp:treatment-sec><!--Section generated to contain objects referenced in tp:taxon-treatment.--><fig id="F3" position="float" orientation="portrait"><label>Figures 10–13.</label><caption><p>Pronotums of <italic><tp:taxon-name>Lilioceris</tp:taxon-name></italic> species, dorsal view. <bold>10</bold> <italic><tp:taxon-name>Lilioceris impressa</tp:taxon-name></italic> <bold>11</bold> <italic><tp:taxon-name>Lilioceris laosensis</tp:taxon-name></italic> <bold>12</bold> <italic><tp:taxon-name>Lilioceris unicolor</tp:taxon-name></italic> <bold>13</bold> <italic><tp:taxon-name>Lilioceris yunnana</tp:taxon-name></italic>.</p></caption><graphic xmlns:xlink="http://www.w3.org/1999/xlink" xlink:href="ZooKeys-103-063-g003.jpg" position="float" orientation="portrait" xlink:type="simple"/></fig><fig id="F4" position="float" orientation="portrait"><label>Figures 14–22.</label><caption><p>Thorax of <italic><tp:taxon-name>Lilioceris</tp:taxon-name></italic> species, <bold>14–20</bold> lateral view; <bold>21, 22</bold> elytral apex. <bold>14</bold> <italic><tp:taxon-name>Lilioceris cheni</tp:taxon-name></italic> <bold>15</bold> <italic><tp:taxon-name>Lilioceris egena</tp:taxon-name></italic> <bold>16</bold> <italic><tp:taxon-name>Lilioceris impressa</tp:taxon-name></italic> <bold>17</bold> <italic><tp:taxon-name>Lilioceris laosensis</tp:taxon-name></italic> <bold>18</bold> <italic><tp:taxon-name>Lilioceris malabarica</tp:taxon-name></italic> <bold>19</bold> <italic><tp:taxon-name>Lilioceris unicolor</tp:taxon-name></italic> <bold>20</bold> <italic><tp:taxon-name>Lilioceris yunnana</tp:taxon-name></italic> <bold>21</bold> <italic><tp:taxon-name>Lilioceris cheni</tp:taxon-name></italic> <bold>22</bold> <italic><tp:taxon-name>Lilioceris laosensis</tp:taxon-name></italic>.</p></caption><graphic xmlns:xlink="http://www.w3.org/1999/xlink" xlink:href="ZooKeys-103-063-g004.jpg" position="float" orientation="portrait" xlink:type="simple"/></fig></tp:treatment-sec><ref-list><ref id="B6"><mixed-citation xmlns:xlink="http://www.w3.org/1999/xlink" xlink:type="simple"><person-group><name name-style="western"><surname>Fairmaire</surname><given-names>L</given-names></name></person-group> (<year>1887</year>)<article-title> Coléoptères de l’intérieur de la Chine.</article-title><source>Annales de la Société Entomologique de Belgique</source><volume>31</volume>:<fpage>87</fpage>-<lpage>136</lpage>.</mixed-citation></ref><ref id="B25"><mixed-citation xmlns:xlink="http://www.w3.org/1999/xlink" xlink:type="simple"><person-group><name name-style="western"><surname>Weise</surname><given-names>J</given-names></name></person-group> (<year>1913</year>)<article-title> Synonymische Mitteilungen.</article-title><source>Wiener Entomologische Zeitung</source><volume>32</volume>:<fpage>218</fpage>-<lpage>220</lpage>.</mixed-citation></ref></ref-list></tp:taxon-treatment>
